# Supplementary material for: The Root Extract of Scutellaria baicalensis Induces Apoptosis in EGFR TKI-Resistant Human Lung Cancer Cells by Inactivation of STAT3
Source: Int J Mol Sci. 2021 May 13;22(10):5181. doi: 10.3390/ijms22105181 (PMC8153615; doi:10.3390/ijms22105181)
Supplement: Supplementary file 1 [file ijms-22-05181-s001.zip]

Archive with 1 entries (1 files):
- ijms-1169979-supplementary.pdf
